# Supplementary material for: Amorphous calcium phosphate nanoparticles using adenosine triphosphate as an organic phosphorus source for promoting tendon–bone healing
Source: J Nanobiotechnology. 2021 Sep 8;19:270. doi: 10.1186/s12951-021-01007-y (PMC8425074; doi:10.1186/s12951-021-01007-y)
Supplement: Supplementary file 2 — Additional file 2. Primer information. [file 12951_2021_1007_MOESM2_ESM.xlsx]

## Sheet: Sheet1
Primer information	Primer name	Primer sequence（5'-3')	Fragment length（bp）	Annealing temperature（℃）
NM_002046	H-GAPDH-S	GGAAGCTTGTCATCAATGGAAATC	168	60
	H-GAPDH-A	TGATGACCCTTTTGGCTCCC		60
NM_199173.6	H-OCN(rz)-A	CCTCACACTCCTCGCCCTATT	248	60
	H-OCN(rz)-S	GGTCAGCCAACTCGTCACA		60
NM_000582.3	H-OPN-S	CGAAGTTTTCACTCCAGTTGTCC	143	60
	H-OPN-A	AGGTGATGTCCTCGTCTGTAGC		60
NM_001015051.4	H-RUNX2-S	GTGGACGAGGCAAGAGTTTCA	126	60
	H-RUNX2-A	TCTGTCTGTGCCTTCTGGGTT		60
NM_001200.4	H-BMP2(rz)-S	AAGGGCATCCTCTCCACAAAA	133	60
	H-BMP2(rz)-A	GCCACAATCCAGTCATTCCAC		60
NM_001025366.2	H-VEGF-S	GGAGGGCAGAATCATCACGA	267	60
	H-VEGF-A	GCTCATCTCTCCTATGTGCTGG		60
NM_002006.4	H-FGF2-S	CCTGGCTATGAAGGAAGATGGA	142	60
	H-FGF2-A	TCGTTTCAGTGCCACATACCAA		60
NM_000660.6	H-TGFB1-S	ACAGCAACAATTCCTGGCGAT	131	60
	H-TGFB1-A	AAAGCCCTCAATTTCCCCTCC		60
